# Supplementary material for: Metabolomics analysis of dietary restriction results in a longer lifespan due to alters of amino acid levels in larval hemolymph of Bombyx mori
Source: Sci Rep. 2023 Apr 26;13:6828. doi: 10.1038/s41598-023-34132-9 (PMC10133320; doi:10.1038/s41598-023-34132-9)
Supplement: Supplementary file 1 — Supplementary Information. [file 41598_2023_34132_MOESM1_ESM.csv]

Id	Label	GeneNames	Evidence
8402	SLC25A11		ENSP00000225665
847	CAT		ENSP00000241052
4200	ME2		ENSP00000321070
7422	VEGFA
444	ASPH		ENSP00000437864
5106	PCK2		ENSP00000453444
55578	FAM48A
8050	PDHX		ENSP00000431281
2056	EPO		ENSP00000252723
3091	HIF1A
5132	PDC		ENSP00000375855
5264	PHYH		ENSP00000380121
1431	CS		ENSP00000449571
54583	EGLN1		ENSP00000355601
5225	PGC		ENSP00000362116
1738	DLD		ENSP00000205402
3421	IDH3G		ENSP00000359110
64849	SLC13A3		ENSP00000279027
3418	IDH2		ENSP00000331897
5313	PKLR		ENSP00000376214
6898	TAT		ENSP00000348234
8802	SUCLG1		ENSP00000377446
2641	GCG		ENSP00000387662
1666	DECR1		ENSP00000431045
2806	GOT2		ENSP00000245206
8932	MBD2		ENSP00000256429
3939	LDHA		ENSP00000395337
5315	PKM2
4357	MPST		ENSP00000384812
137872	ADHFE1		ENSP00000428055
2752	GLUL		ENSP00000356537
223	ALDH9A1		ENSP00000346827
5213	PFKM		ENSP00000450369
5091	PC		ENSP00000435905
112399	EGLN3		ENSP00000250457
2572	GAD2		ENSP00000365437
23530	NNT		ENSP00000427670
84706	GPT2		ENSP00000345282
1468	SLC25A10		ENSP00000460597
2571	GAD1		ENSP00000402366
100131187	TSTD1
4942	OAT		ENSP00000357838
112398	EGLN2		ENSP00000471568
5095	PCCA		ENSP00000365462
8803	SUCLA2		ENSP00000367923
221120	ALKBH3		ENSP00000434832
2050	EPHB4		ENSP00000353833
1629	DBT		ENSP00000359151
189	AGXT		ENSP00000302620
51742	ARID4B		ENSP00000420620
846	CASR		ENSP00000418685
56954	NIT2		ENSP00000377696
50	ACO2		ENSP00000216254
51166	AADAT		ENSP00000336808
3945	LDHB
4190	MDH1
11112	HIBADH		ENSP00000265395
56922	MCCC1		ENSP00000265594
3948	LDHC		ENSP00000437783
160287	LDHAL6A		ENSP00000379516
92483	LDHAL6B		ENSP00000302393
4191	MDH2		ENSP00000475583
622	BDH1		ENSP00000484421
2271	FH		ENSP00000355518
6390	SDHB		ENSP00000364649
3420	IDH3B		ENSP00000487187
2539	G6PD		ENSP00000377192
2875	GPT		ENSP00000433586
1743	DLST		ENSP00000451210
8985	PLOD3		ENSP00000407555
9376	SLC22A8
10864	SLC22A7
9356	SLC22A6		ENSP00000445946
29072	SETD2		ENSP00000388349
5009	OTC		ENSP00000039007
5033	P4HA1		ENSP00000307318
883	CCBL1
26227	PHGDH
5351	PLOD1
7428	VHL		ENSP00000256474
3417	IDH1		ENSP00000260985
593	BCKDHA		ENSP00000269980
23210	JMJD6		ENSP00000394085
501	ALDH7A1		ENSP00000490919
1312	COMT		ENSP00000354511
8846	ALKBH1		ENSP00000216489
121642	ALKBH2		ENSP00000343021
4967	OGDH		ENSP00000398576
3242	HPD		ENSP00000289004
55902	ACSS2
2747	GLUD2		ENSP00000327589
55818	KDM3A		ENSP00000396561
9058	SLC13A2		ENSP00000392411
594	BCKDHB		ENSP00000358775
64175	LEPRE1
3034	HAL		ENSP00000261208
384	ARG2		ENSP00000261783
79944	L2HGDH		ENSP00000261699
18	ABAT		ENSP00000268251
2746	GLUD1		ENSP00000277865
27165	GLS2
26061	HACL1		ENSP00000323811
5832	ALDH18A1		ENSP00000360268
29968	PSAT1		ENSP00000317606
23028	KDM1A		ENSP00000349049
23081	KDM4C		ENSP00000442382
56267	CCBL2
254295	PHYHD1		ENSP00000361673
587	BCAT2		ENSP00000440973
1036	CDO1		ENSP00000250535
5352	PLOD2		ENSP00000419354
586	BCAT1		ENSP00000261192
84678	KDM2B		ENSP00000366269
8974	P4HA2		ENSP00000384999
55662	HIF1AN		ENSP00000433360
55214	LEPREL1		ENSP00000316881
283208	P4HA3
80853	JHDM1D		ENSP00000380692
8659	ALDH4A1		ENSP00000290597
2805	GOT1		ENSP00000359539
9682	KDM4A		ENSP00000361473
48	ACO1		ENSP00000369255
8424	BBOX1		ENSP00000435781
728294	D2HGDH		ENSP00000315351
3419	IDH3A
51097	SCCPDH		ENSP00000355467
7915	ALDH5A1		ENSP00000350191
55526	DHTKD1		ENSP00000263035
55753	OGDHL		ENSP00000363216
27199	OXGR1		ENSP00000298440
89874	SLC25A21		ENSP00000451873
55867	SLC22A11		ENSP00000301891
55217	TMLHE		ENSP00000335261
137362	GOT1L1		ENSP00000303077
23133	PHF8		ENSP00000338868
129450	TYW5		ENSP00000346627
2639	GCDH		ENSP00000222214
5141	PDE4A		ENSP00000468507
55	ACPP		ENSP00000337471
6609	SMPD1		ENSP00000340409
1783	DYNC1LI2		ENSP00000258198
51143	DYNC1LI1		ENSP00000273130
10631	POSTN		ENSP00000369073
1401	CRP		ENSP00000255030
5130	PCYT1A		ENSP00000392397
4880	NPPC		ENSP00000387159
213	ALB		ENSP00000392541
5319	PLA2G1B		ENSP00000312286
1649	DDIT3		ENSP00000447188
10400	PEMT
325	APCS		ENSP00000255040
545	ATR		ENSP00000422553
55500	ETNK1		ENSP00000266517
4953	ODC1		ENSP00000234111
1119	CHKA		ENSP00000265689
973	CD79A		ENSP00000221972
5320	PLA2G2A
1476	CSTB		ENSP00000291568
9768	KIAA0101		ENSP00000300035
8760	CDS2		ENSP00000419879
2996	GYPE		ENSP00000351430
6610	SMPD2		ENSP00000258052
23007	PLCH1		ENSP00000419100
5724	PTAFR		ENSP00000362965
9468	PCYT1B		ENSP00000368440
55512	SMPD3		ENSP00000219334
9159	PCSK7		ENSP00000325917
339221	ENPP7		ENSP00000332656
259230	SGMS1		ENSP00000354829
56994	CHPT1
133121	ENPP6		ENSP00000296741
493911	PHOSPHO2		ENSP00000352782
1040	CDS1		ENSP00000295887
166929	SGMS2
56985	C17orf48		ENSP00000369099
162466	PHOSPHO1		ENSP00000311925
64100	ELSPBP1		ENSP00000340660
1120	CHKB		ENSP00000384400
1459	CSNK2A2
2891	GRIA2
2099	ESR1
7051	TGM1		ENSP00000206765
11198	SUPT16H		ENSP00000216297
1457	CSNK2A1		ENSP00000481572
3553	IL1B		ENSP00000263341
6749	SSRP1		ENSP00000278412
2904	GRIN2B		ENSP00000489997
2903	GRIN2A		ENSP00000379818
5873	RAB27A		ENSP00000379601
6364	CCL20		ENSP00000386273
7421	VDR		ENSP00000449573
3569	IL6		ENSP00000385675
3952	LEP		ENSP00000312652
801	CALM1		ENSP00000451062
7052	TGM2		ENSP00000355330
2897	GRIK1		ENSP00000327687
3148	HMGB2		ENSP00000296503
613	BCR
339345	NANOS2		ENSP00000341021
54414	SIAE		ENSP00000263593
26	ABP1		ENSP00000418614
1725	DHPS		ENSP00000471466
4790	NFKB1		ENSP00000226574
5545	PRB4		ENSP00000442834
760	CA2		ENSP00000285379
762	CA4		ENSP00000300900
6608	SMO		ENSP00000249373
5018	OXA1L		ENSP00000483491
54205	CYCS		ENSP00000307786
6303	SAT1		ENSP00000368553
28514	DLL1		ENSP00000480905
383	ARG1		ENSP00000357066
5837	PYGM
54704	PDP1
8639	AOC3		ENSP00000312326
4898	NRD1		ENSP00000398464
2890	GRIA1		ENSP00000285900
781	CACNA2D1		ENSP00000349320
262	AMD1		ENSP00000357880
54802	TRIT1		ENSP00000388333
2892	GRIA3		ENSP00000479607
55344	PLCXD1		ENSP00000381976
2893	GRIA4		ENSP00000436449
3239	HOXD13		ENSP00000376322
4843	NOS2		ENSP00000327251
1611	DAP		ENSP00000230895
54795	TRPM4		ENSP00000473231
92292	GLYATL1
1984	EIF5A		ENSP00000336702
4507	MTAP		ENSP00000369519
100	ADA
8349	HIST2H2BE		ENSP00000358151
6583	SLC22A4		ENSP00000200652
6580	SLC22A1		ENSP00000355930
4946	OAZ1		ENSP00000467452
7498	XDH		ENSP00000368727
3850	KRT3		ENSP00000413479
1446	CSN1S1		ENSP00000246891
3759	KCNJ2		ENSP00000441848
113451	ADC
217	ALDH2		ENSP00000403349
2702	GJA5		ENSP00000463851
55775	TDP1		ENSP00000452042
2913	GRM3		ENSP00000355316
5744	PTHLH		ENSP00000441765
8189	SYMPK
1610	DAO
2905	GRIN2C		ENSP00000293190
196743	PAOX		ENSP00000278060
6723	SRM
112483	SAT2
11238	CA5B		ENSP00000418622
23632	CA14		ENSP00000358107
765	CA6		ENSP00000447108
51305	KCNK9		ENSP00000429847
7442	TRPV1		ENSP00000382661
5836	PYGL		ENSP00000431657
5834	PYGB		ENSP00000216962
11243	PMF1		ENSP00000357262
54498	SMOX
6611	SMS		ENSP00000385746
763	CA5A		ENSP00000309649
766	CA7		ENSP00000345659
10042	HMGXB4		ENSP00000401658
149111	CNIH3
26683	OR4F3		ENSP00000394282
344022	NOTO		ENSP00000381486
80763	C12orf39		ENSP00000256969
7430	EZR		ENSP00000338934
1432	MAPK14		ENSP00000229795
1956	EGFR		ENSP00000415559
2990	GUSB		ENSP00000302728
367	AR		ENSP00000363822
2645	GCK
6198	RPS6KB1		ENSP00000468058
836	CASP3		ENSP00000377210
5599	MAPK8		ENSP00000387936
6652	SORD		ENSP00000267814
57406	ABHD6		ENSP00000420315
3075	CFH		ENSP00000356399
6416	MAP2K4		ENSP00000262445
3753	KCNE1		ENSP00000490209
5743	PTGS2		ENSP00000356438
6526	SLC5A3		ENSP00000370543
5008	OSM		ENSP00000215781
5600	MAPK11		ENSP00000333685
5606	MAP2K3		ENSP00000378869
83605	CCM2
8128	ST8SIA2		ENSP00000268164
5805	PTS		ENSP00000280362
6888	TALDO1		ENSP00000321259
5608	MAP2K6		ENSP00000468348
231	AKR1B1		ENSP00000285930
25820	ARIH1		ENSP00000369217
2819	GPD1		ENSP00000301149
5598	MAPK7		ENSP00000299612
4215	MAP3K3		ENSP00000461988
2646	GCKR		ENSP00000264717
23253	ANKRD12		ENSP00000464422
3795	KHK		ENSP00000260599
4878	NPPA		ENSP00000365663
57016	AKR1B10		ENSP00000352584
55586	MIOX		ENSP00000379082
8574	AKR7A2		ENSP00000235835
10327	AKR1A1		ENSP00000361140
9104	RGN		ENSP00000253303
8567	MADD		ENSP00000388255
37	ACADVL		ENSP00000438689
4128	MAOA		ENSP00000340684
51744	CD244		ENSP00000357013
36	ACADSB		ENSP00000357862
80724	ACAD10
34	ACADM		ENSP00000359878
27297	CRCP		ENSP00000353589
54	ACP5		ENSP00000218758
4069	LYZ		ENSP00000261267
80218	NAA50		ENSP00000240922
2936	GSR		ENSP00000221130
2109	ETFB		ENSP00000346173
2643	GCH1		ENSP00000444011
7086	TKT		ENSP00000417773
8463	TEAD2		ENSP00000472109
4524	MTHFR		ENSP00000365777
645	BLVRB		ENSP00000471720
25996	REXO2		ENSP00000265881
35	ACADS		ENSP00000242592
80308	FLAD1
27034	ACAD8		ENSP00000281182
28976	ACAD9
654231	OCM		ENSP00000401365
7372	UMPS		ENSP00000232607
2013	EMP2		ENSP00000352540
6576	SLC25A1		ENSP00000215882
25796	PGLS		ENSP00000252603
396	ARHGDIA
5211	PFKL		ENSP00000269848
6714	SRC
4688	NCF2		ENSP00000356506
353	APRT		ENSP00000367615
47	ACLY		ENSP00000253792
375	ARF1		ENSP00000272102
5972	REN		ENSP00000272190
5741	PTH		ENSP00000282091
11162	NUDT6
9146	HGS		ENSP00000459685
5328	PLAU		ENSP00000474318
4668	NAGA		ENSP00000379680
7311	UBA52		ENSP00000472264
4057	LTF		ENSP00000231751
3383	ICAM1		ENSP00000264832
2932	GSK3B		ENSP00000264235
4068	SH2D1A
5563	PRKAA2		ENSP00000360290
6696	SPP1		ENSP00000237623
4193	MDM2		ENSP00000258149
5793	PTPRG
10105	PPIF
6280	S100A9		ENSP00000357727
4803	NGF		ENSP00000358525
5226	PGD		ENSP00000466358
1360	CPB1		ENSP00000417222
248	ALPI		ENSP00000295463
7371	UCK2		ENSP00000356853
9955	HS3ST3A1		ENSP00000284110
462	SERPINC1		ENSP00000356671
471	ATIC		ENSP00000236959
3845	KRAS		ENSP00000308495
1371	CPOX		ENSP00000425880
11309	SLCO2B1
5494	PPM1A		ENSP00000327255
2157	F8		ENSP00000327895
7978	MTERF
2230	FDX1		ENSP00000260270
6863	TAC1		ENSP00000321106
25830	SULT4A1		ENSP00000332565
7919	DDX39B
4282	MIF		ENSP00000482779
5473	PPBP		ENSP00000296028
283	ANG		ENSP00000336762
31	ACACA		ENSP00000483300
3099	HK2		ENSP00000290573
5209	PFKFB3		ENSP00000369115
5214	PFKP		ENSP00000477128
6037	RNASE3		ENSP00000302324
6050	RNH1		ENSP00000480036
59338	PLEKHA1
10673	TNFSF13B
1646	AKR1C2		ENSP00000370129
51719	CAB39		ENSP00000258418
5375	PMP2		ENSP00000256103
6296	ACSM3		ENSP00000457003
6035	RNASE1		ENSP00000381057
10468	FST		ENSP00000256759
3689	ITGB2
6868	ADAM17		ENSP00000309968
7374	UNG		ENSP00000242576
10247	HRSP12		ENSP00000254878
55299	BRIX1		ENSP00000338862
6634	SNRPD3		ENSP00000215829
3820	KLRB1		ENSP00000229402
51073	MRPL4		ENSP00000468569
54995	OXSM
2653	GCSH		ENSP00000319531
5223	PGAM1		ENSP00000359991
10606	PAICS		ENSP00000424907
6628	SNRPB		ENSP00000370746
57128	LYRM4		ENSP00000418787
2152	F3		ENSP00000334145
974	CD79B		ENSP00000376544
8833	GMPS		ENSP00000419851
4194	MDM4		ENSP00000375811
11113	CIT		ENSP00000376306
5265	SERPINA1		ENSP00000390299
22934	RPIA		ENSP00000283646
3704	ITPA
1362	CPD		ENSP00000225719
259307	IL4I1		ENSP00000375702
246243	RNASEH1		ENSP00000404926
84680	ACCS
25818	KLK5		ENSP00000375685
6451	SH3BGRL		ENSP00000362308
2203	FBP1		ENSP00000364475
84816	RTN4IP1		ENSP00000358059
3658	IREB2		ENSP00000453172
6283	S100A12		ENSP00000357726
5768	QSOX1		ENSP00000356574
2147	F2		ENSP00000308541
7533	YWHAH		ENSP00000248975
51025	PAM16		ENSP00000459113
27044	SND1		ENSP00000346762
58190	CTDSP1
27232	GNMT		ENSP00000361894
8858	PROZ		ENSP00000364697
5104	SERPINA5		ENSP00000450484
5210	PFKFB4		ENSP00000232375
5208	PFKFB2		ENSP00000439420
5207	PFKFB1		ENSP00000364145
733	C8G		ENSP00000360697
8654	PDE5A		ENSP00000347046
92335	STRADA		ENSP00000245865
1384	CRAT		ENSP00000315013
201176	ARHGAP27		ENSP00000432762
51156	SERPINA10		ENSP00000484632
635	BHMT		ENSP00000274353
11157	LSM6		ENSP00000296581
64761	PARP12		ENSP00000263549
284111	SLC13A5		ENSP00000406220
57502	NLGN4X
25953	PNKD		ENSP00000248451
55240	STEAP3		ENSP00000376822
151636	DTX3L		ENSP00000296161
79178	THTPA
11163	NUDT4		ENSP00000338352
56670	SUCNR1		ENSP00000355156
1512	CTSH		ENSP00000220166
2077	ERF		ENSP00000222329
4353	MPO		ENSP00000225275
5184	PEPD
4025	LPO		ENSP00000464636
7157	TP53		ENSP00000410739
1437	CSF2		ENSP00000296871
10855	HPSE		ENSP00000308107
1508	CTSB		ENSP00000473301
3659	IRF1		ENSP00000245414
1909	EDNRA		ENSP00000425354
7161	TP73		ENSP00000367545
3315	HSPB1		ENSP00000248553
56302	TRPV5		ENSP00000265310
1906	EDN1		ENSP00000368683
7276	TTR		ENSP00000237014
652	BMP4		ENSP00000245451
1559	CYP2C9
633	BGN		ENSP00000327336
3162	HMOX1		ENSP00000413316
7799	PRDM2		ENSP00000423010
9429	ABCG2		ENSP00000426917
5243	ABCB1		ENSP00000265724
375611	SLC26A5		ENSP00000342396
4881	NPR1		ENSP00000357669
60495	HPSE2		ENSP00000359583
1571	CYP2E1		ENSP00000440689
3565	IL4		ENSP00000231449
9021	SOCS3		ENSP00000330341
7903	ST8SIA4		ENSP00000231461
6403	SELP		ENSP00000391694
5729	PTGDR		ENSP00000303424
265	AMELX		ENSP00000370090
9132	KCNQ4		ENSP00000262916
55156	ARMC1		ENSP00000276569
4170	MCL1		ENSP00000358022
328	APEX1		ENSP00000451979
5742	PTGS1		ENSP00000223423
4792	NFKBIA		ENSP00000216797
9365	KL
64374	SIL1		ENSP00000378294
221223	CES5A		ENSP00000487919
23491	CES3		ENSP00000304782
741	ZNHIT2		ENSP00000308548
5625	PRODH
8626	TP63
1051	CEBPB		ENSP00000305422
6295	SAG		ENSP00000487232
6566	SLC16A1		ENSP00000486000
84331	FAM195A
6817	SULT1A1		ENSP00000457912
140738	TMEM37		ENSP00000387015
390874	ONECUT3		ENSP00000371786
9118	INA		ENSP00000358865
2689	GH2		ENSP00000410618
116085	SLC22A12		ENSP00000366790
59344	ALOXE3		ENSP00000369494
114571	SLC22A9		ENSP00000440206
387775	SLC22A10
55117	SLC6A15		ENSP00000266682
4141	MARS
340024	SLC6A19		ENSP00000425701
2058	EPRS		ENSP00000355890
55699	IARS2		ENSP00000355889
9255	AIMP1		ENSP00000423681
23395	LARS2		ENSP00000265537
3376	IARS		ENSP00000364794
3735	KARS		ENSP00000325448
7965	AIMP2		ENSP00000223029
51520	LARS		ENSP00000377954
1615	DARS		ENSP00000264161
5917	RARS		ENSP00000231572
348932	SLC6A18		ENSP00000323549
8501	SLC43A1		ENSP00000278426
23428	SLC7A8		ENSP00000343949
10994	ILVBL
63826	SRR		ENSP00000458814
117247	SLC16A10		ENSP00000357844
124935	SLC43A2		ENSP00000488355
11254	SLC6A14		ENSP00000470801
9521	EEF1E1		ENSP00000414363
3141	HLCS		ENSP00000338387
1545	CYP1B1
32	ACACB		ENSP00000341044
22828	SCAF8		ENSP00000356146
4809	NHP2L1		ENSP00000347401
5096	PCCB		ENSP00000251654
6132	RPL8
6175	RPLP0		ENSP00000376299
6133	RPL9		ENSP00000346022
6135	RPL11		ENSP00000363676
6168	RPL37A		ENSP00000418082
64087	MCCC2		ENSP00000423202
686	BTD		ENSP00000397113
8884	SLC5A6		ENSP00000310208
51292	GMPR2		ENSP00000347449
1890	TYMP		ENSP00000379037
3358	HTR2C		ENSP00000361019
5631	PRPS1		ENSP00000361512
3397	ID1		ENSP00000365280
8743	TNFSF10		ENSP00000241261
3251	HPRT1		ENSP00000298556
9153	SLC28A2		ENSP00000315006
84890	ADO		ENSP00000362888
5251	PHEX		ENSP00000368682
5471	PPAT		ENSP00000264220
30833	NT5C		ENSP00000462712
57665	RDH14		ENSP00000370648
64080	RBKS		ENSP00000306817
134637	ADAT2		ENSP00000475651
191	AHCY		ENSP00000217426
4907	NT5E		ENSP00000358660
132	ADK		ENSP00000286621
9615	GDA		ENSP00000366185
4860	PNP		ENSP00000450663
159	ADSS		ENSP00000355493
51251	NT5C3		ENSP00000476480
3177	SLC29A2		ENSP00000311250
55315	SLC29A3		ENSP00000362285
64078	SLC28A3		ENSP00000365413
51816	CECR1		ENSP00000382733
6871	TADA2A		ENSP00000481091
3263	HPX		ENSP00000265983
10904	BLCAP
3614	IMPDH1		ENSP00000420756
9583	ENTPD4		ENSP00000430579
56952	PRTFDC1		ENSP00000318602
3615	IMPDH2
103	ADAR		ENSP00000357459
9188	DDX21		ENSP00000346120
5634	PRPS2		ENSP00000370038
271	AMPD2		ENSP00000433739
22978	NT5C2		ENSP00000339479
84618	NT5C1A		ENSP00000235628
93034	NT5C1B		ENSP00000305979
56953	NT5M		ENSP00000373674
23536	ADAT1		ENSP00000455000
113179	ADAT3		ENSP00000332448
7054	TH		ENSP00000370571
5617	PRL		ENSP00000302150
4129	MAOB		ENSP00000367309
1113	CHGA		ENSP00000216492
316	AOX1		ENSP00000363832
7150	TOP1		ENSP00000354522
1392	CRH		ENSP00000276571
6750	SST		ENSP00000287641
15	AANAT		ENSP00000250615
6532	SLC6A4		ENSP00000385822
3359	HTR3A		ENSP00000424189
7200	TRH		ENSP00000303452
1103	CHAT		ENSP00000343486
1644	DDC		ENSP00000350616
1621	DBH		ENSP00000376776
3350	HTR1A		ENSP00000316244
3351	HTR1B		ENSP00000358963
7166	TPH1		ENSP00000250018
224	ALDH3A2		ENSP00000395845
219	ALDH1B1		ENSP00000366927
121278	TPH2		ENSP00000329093
438	ASMT		ENSP00000370639
5860	QDPR		ENSP00000422759
2247	FGF2		ENSP00000264498
3458	IFNG		ENSP00000229135
5967	REG1A
26762	HAVCR1		ENSP00000428524
125061	AFMID		ENSP00000386890
8942	KYNU		ENSP00000264170
8564	KMO		ENSP00000355516
115701	ALPK2		ENSP00000354991
23498	HAAO
1130	LYST		ENSP00000374443
2312	FLG		ENSP00000357789
131669	UROC1		ENSP00000290868
144193	AMDHD1		ENSP00000266736
7080	NKX2-1		ENSP00000429607
2475	MTOR		ENSP00000366034
1978	EIF4EBP1		ENSP00000340691
4254	KITLG
6500	SKP1		ENSP00000231487
3040	HBA2		ENSP00000251595
8454	CUL1		ENSP00000387160
3043	HBB		ENSP00000333994
51056	LAP3		ENSP00000226299
6051	RNPEP
6585	SLIT1		ENSP00000266058
6347	CCL2
4012	LNPEP
899	CCNF		ENSP00000293968
7462	LAT2		ENSP00000420549
1513	CTSK		ENSP00000271651
4312	MMP1		ENSP00000322788
8140	SLC7A5		ENSP00000454323
6519	SLC3A1		ENSP00000260649
11136	SLC7A9		ENSP00000464822
824	CAPN2		ENSP00000399949
54407	SLC38A2		ENSP00000256689
56262	LRRC8A		ENSP00000361682
6542	SLC7A2		ENSP00000419140
9057	SLC7A6		ENSP00000219343
4318	MMP9		ENSP00000361405
5591	PRKDC		ENSP00000313420
4913	NTHL1		ENSP00000219066
4350	MPG		ENSP00000388097
1280	COL2A1		ENSP00000369889
4255	MGMT		ENSP00000302111
1789	DNMT3B		ENSP00000328547
10874	NMU		ENSP00000422399
23336	SYNM		ENSP00000453040
5327	PLAT		ENSP00000392045
57152	SLURP1		ENSP00000246515
5340	PLG		ENSP00000355891
4018	LPA		ENSP00000321334
190	NR0B1		ENSP00000368253
5480	PPIC		ENSP00000303057
5345	SERPINF2		ENSP00000402286
5343	PLGLB1		ENSP00000386505
5054	SERPINE1		ENSP00000223095
3273	HRG
8565	YARS
5204	PFDN5		ENSP00000447942
302	ANXA2		ENSP00000379342
57094	CPA6		ENSP00000419016
2161	F12		ENSP00000253496
2158	F9
60485	SAV1		ENSP00000451492
710	SERPING1		ENSP00000384561
3818	KLKB1		ENSP00000426629
3156	HMGCR		ENSP00000426745
3159	HMGA1		ENSP00000288245
3155	HMGCL		ENSP00000363614
8091	HMGA2		ENSP00000384026
84288	EFCAB2
3320	HSP90AA1		ENSP00000216281
5898	RALA		ENSP00000005257
3934	LCN2		ENSP00000362108
1723	DHODH		ENSP00000461848
440387	CTRB2		ENSP00000303963
11330	CTRC		ENSP00000365116
5222	PGA5		ENSP00000309542
643834	PGA3
C00026	Oxoglutaric acid		CIDs00000051
C00322	Oxoadipic acid		CIDs00000071
C00588	Phosphorylcholine		CIDs00001014
C00750	Spermine		CIDs00001103
C00794	Sorbitol		CIDs00005780
C00232	Succinic acid semialdehyde		CIDs00001112
C00255	Riboflavin		CIDs00493570
C01103	Orotidylic acid		CIDs00160617
C00158	Citric acid		CIDs00000311
C00805	Salicylic acid		CIDs00000338
C01015	4-Hydroxy-L-proline		CIDs00069248
C00407	L-Isoleucine		CIDs00006306
C00120	Biotin		CIDs00171548
C00294	Inosine		CIDs00006021
C05635	5-Hydroxyindoleacetic acid		CIDs00001826
C00328	L-Kynurenine		CIDs00161165
C00785	Urocanic acid		CIDs00736715
C00123	L-Leucine		CIDs00006106
C00755	Vanillin		CIDs00001183
C02242	7-Methylguanine		CIDs00011361
C02378	Aminocaproic acid		CIDs00000564
C03761	3-Hydroxymethylglutaric acid		CIDs00001662
C00196	2-Pyrocatechuic acid		CIDs00000019
C03519	N-Acetyl-L-phenylalanine		CIDs00074839
